# Supplementary material for: The Risk Ratio of Immune-Related Colitis, Hepatitis, and Pancreatitis in Patients With Solid Tumors Caused by PD-1/PD-L1 Inhibitors: A Systematic Review and Meta-Analysis
Source: Front Oncol. 2020 Feb 28;10:261. doi: 10.3389/fonc.2020.00261 (PMC7059308; doi:10.3389/fonc.2020.00261)
Supplement: Supplementary file 9 [file Data_Sheet_1.CSV]

Recent queries in pubmed
Search	Query	Items found	Time
#23	Search (#3) AND #13 Filters: Clinical Trial, Phase III; Clinical Trial, Phase II; Clinical Trial, Phase IV; Clinical Trial, Phase I; Randomized Controlled Trial; Twin Study; Clinical Trial; published in the last 10 years; Humans	423	20:40:40
#22	Search (#3) AND #13 Filters: Clinical Trial, Phase III; Clinical Trial, Phase II; Clinical Trial, Phase IV; Clinical Trial, Phase I; Randomized Controlled Trial; Twin Study; published in the last 10 years; Humans	354	20:40:34
#21	Search (#3) AND #13 Filters: Clinical Trial, Phase III; Clinical Trial, Phase II; Clinical Trial, Phase IV; Clinical Trial, Phase I; Randomized Controlled Trial; published in the last 10 years; Humans	354	20:40:03
#20	Search (#3) AND #13 Filters: Clinical Trial, Phase III; Clinical Trial, Phase II; Clinical Trial, Phase IV; Clinical Trial, Phase I; published in the last 10 years; Humans	330	20:39:56
#19	Search (#3) AND #13 Filters: Clinical Trial, Phase III; Clinical Trial, Phase II; Clinical Trial, Phase IV; published in the last 10 years; Humans	211	20:39:53
#18	Search (#3) AND #13 Filters: Clinical Trial, Phase III; Clinical Trial, Phase II; published in the last 10 years; Humans	211	20:38:28
#17	Search (#3) AND #13 Filters: Clinical Trial, Phase III; published in the last 10 years; Humans	79	20:37:44
#16	Search (#3) AND #13 Filters: published in the last 10 years; Humans	7800	20:36:40
#15	Search (#3) AND #13 Filters: Humans	7965	20:36:00
#14	Search (#3) AND #13	12217	20:35:32
#13	Search (#12) OR #11	18899	20:34:05
#12	Search ((((((((((((nivolumab) OR Opdivo) OR pembrolizumab) OR Keytruda) OR Imfinzi) OR MK-3475) OR atezolizumab) OR Tecentriq) OR MPDL3280A) OR avelumab) OR Bavencio) OR durvalumab) OR BMS-963558	5678	20:33:03
#11	Search (#4) OR #10	16135	20:27:30
#10	Search ((PD-L1) OR PDL-1) OR PDL1	9048	20:26:10
#4	Search (PD-1) OR PD1	12763	20:24:52
#3	Search (#1) OR #2	3864276	20:22:11
#2	Search (((((((canncer) OR precancer) OR pre-cancer) OR tumor) OR tumour) OR malignant) OR premalignant) OR pre-malignant	3839148	20:19:23
#1	Search Neoplasm	3264419	20:16:33
